# Supplementary material for: Control of Cell Size by c-di-GMP Requires a Two-Component Signaling System in the Cyanobacterium Anabaena sp. Strain PCC 7120
Source: Microbiol Spectr. 2023 Jan 10;11(1):e04228-22. doi: 10.1128/spectrum.04228-22 (PMC9927289; doi:10.1128/spectrum.04228-22)
Supplement: Supplemental file 1 — Table S1. Download spectrum.04228-22-s0001.xls, XLS file, 0.03 MB [file spectrum.04228-22-s0001.xls]

## Sheet: Sheet1
Table S1 Strains used in this study.
Strains	Description	Source
Escherichia coli
DH5α	Used for routine transformation
BL21 (DE3)	Used for protein expression
Alice	Used for conjugation	(Elhai et al., 1997)
Anabaena
PCC 7120	Wild type	Pasteur Culture collection
Δall2874 (ΔcdgS)	A markerless deletion mutant by removing the ORF of cdgS	(Huang et al., 2021)
Δall1219	A markerless deletion mutant by removing the ORF of all1219
Δall2416	A markerless deletion mutant by removing the ORF of all2416
Δalr3504	A markerless deletion mutant by removing the ORF of alr3504.
Δalr3599	A markerless deletion mutant by removing the ORF of alr3599.
Δall4896	A markerless deletion mutant by removing the ORF of all4896.
Δall5174	A markerless deletion mutant by removing the ORF of all5174.
Δalr1230	A markerless deletion mutant by removing the ORF of alr1230.
Δall0219	A markerless deletion mutant by removing the ORF of all0219.
Δall1175 (ΔcdgSH)	A markerless deletion mutant by removing the ORF of all1175
Δall4225	A markerless deletion mutant by removing the ORF of all4225.
Δall4897	A markerless deletion mutant by removing the ORF of all4897.
Δalr2306	A markerless deletion mutant by removing the ORF of alr2306.
Δalr3170	A markerless deletion mutant by removing the ORF of alr3170.
Δalr3920	A markerless deletion mutant by removing the ORF of alr3920.
ΔcdgS::ydeH	The ydeH gene, controlled by the CT promoter, expressed in ΔcdgS.
ΔcdgS::ydeHGGAAF	Same as ΔcdgS::ydeH, except that the active site of YdeH was changed from GGDEF to GGAAF.
OECT-yhjH	yhjH overexpression strain, under the control of the CT promoter
OECT-yhjHAAA	A strain overexpressing an inactive PDE domain of YhjH, under the control of the CT promoter
OECT-ydeH	yhjH overexpression strain, under the control of the CT promoter
OECT-ydeHGGAAF	A strain overexpressing an inactive DGC domain of YdeH, under the control of the CT promoter
CcdgS	ΔcdgS mutant complemented by cdgS
CcdgSGGAAF	Same as CcdgS, except that the active site of CdgS was changed from GGDEF to GGAAF	This study
ΔcdgS-gfp	A deletion mutant of cdgS in which cdgS ORF was replaced by the gfp gene.	This study
cdgSGGAAF	A mutant of cdgS, encoding a product in which the active site of CdgS was changed from GGDEF to GGAAF, at the native chromosomal locus.	This study
cdgSD60A	A mutant of cdgS, encoding a product in which the Asp60 residue of CdgS was substituted by an Ala residue, at the native chromosomal locus.	This study
Δall2875 (ΔcdgK)	A markerless deletion mutant by removing the ORF of all2875	This study
ΔcdgKΔcdgS	A double markerless mutant by removing both cdgK and cdgS ORFs	This study
CcdgK	ΔcdgK mutant complemented by cdgK	This study
cdgKΔTM	A markerless deletion mutant by removing the region corresponding to the TM domain of cdgK.	This study
cdgKΔCHASE	A markerless deletion mutant by removing the CHASE domain of cdgK.	This study
cdgKΔPAS1	A markerless deletion mutant by removing the region corresponding to the PAS1 domain of cdgK.	This study
cdgKΔPAS2	A markerless deletion mutant by removing the region corresponding to the PAS2 domain of cdgK.	This study
cdgKΔPAS3	A markerless deletion mutant by removing the region corresponding to the PAS3 domain of cdgK.	This study
cdgKΔPAS4	A markerless deletion mutant by removing the region corresponding to the PAS4 domain of cdgK.	This study
cdgKΔPAS5	A markerless deletion mutant by removing the region corresponding to the PAS5 domain of cdgK.	This study
cdgKΔGAF	A markerless deletion mutant by removing the region corresponding to the GAF domain of cdgK.	This study
cdgKΔHK	A markerless deletion mutant by removing the region corresponding to the HK domain of cdgK.	This study
cdgKΔREC1	A markerless deletion mutant by removing the region corresponding to the REC1 domain of cdgK.	This study
cdgKΔREC2	A markerless deletion mutant by removing the region corresponding to the REC2 domain of cdgK.	This study
cdgKΔHpt	A markerless deletion mutant by removing the region corresponding to the Hpt domain of cdgK.	This study
ΔcdgK-gfp	A mutant in which cdgK was replaced by the gfp gene.	This study
cdgKH1149A	A mutant of cdgK, encoding a product in which the His1149 residue of CdgK was substituted by an Ala residue, at the native chromosomal locus.	This study
cdgKD1462A	A mutant of cdgK, encoding a product in which the Asp1462 residue of CdgK was substituted by an Ala residue, at the native chromosomal locus.	This study
cdgKD1604A	A mutant of cdgK, encoding a product in which the Asp1604 residue of CdgK was substituted by an Ala residue, at the native chromosomal locus.	This study
cdgKH1757A	A mutant of cdgK, encoding a product in which the His1757 residue of CdgK was substituted by an Ala residue, at the native chromosomal locus.	This study
ΔcdgK::ydeH	The ydeH gene from E. coli, controlled by the CT promoter, expressed in the ΔcdgK mutant.	This study
ΔcdgK::ydeHGGAAF	Same as ΔcdgK::ydeH, except that the active site of YdeH was changed from GGDEF to GGAAF.	This study
ΔcdgKΔcdgS::ydeH	The ydeH gene from E. coli, controlled by the CT promoter, expressed in the ΔcdgKΔcdgS double mutant.	This study
ΔcdgKΔcdgS::ydeHGGAAF	Same as ΔcdgKΔcdgS::ydeH, except that the active site of YdeH was changed from GGDEF to GGAAF.	This study
References
Elhai J, Vepritskiy A, Muro-Pastor AM, Flores E, Wolk CP. 1997. Reduction of conjugal transfer efficiency by three restriction activities of Anabaena sp. strain PCC 7120. J Bacteriol179: 1998-2005.
Huang M, Zhang JY, Zeng X, Zhang C-C. 2021. c-di-GMP homeostasis is critical for heterocyst development in Anabaena sp. PCC 7120. Front Microbiol 12: 793336.
