# Supplementary material for: Control of Cell Size by c-di-GMP Requires a Two-Component Signaling System in the Cyanobacterium Anabaena sp. Strain PCC 7120
Source: Microbiol Spectr. 2023 Jan 10;11(1):e04228-22. doi: 10.1128/spectrum.04228-22 (PMC9927289; doi:10.1128/spectrum.04228-22)
Supplement: Supplemental file 2 — Table S2. Download spectrum.04228-22-s0002.xls, XLS file, 0.03 MB [file spectrum.04228-22-s0002.xls]

## Sheet: Sheet1
Table S2 Plasmids used in this study
Plasmids	Description	Source
CRISPR-pCpf1b	Spr Smr; vector carrying the CRISPR-pCpf1b genome editing system	(Niu et al., 2019)
pCpf1b-McdgK-R29	Spr Smr; for constructing ΔcdgK by CRISPR-pCpf1b genome editing system, based on CRISPR-pCpf1b	This study
pCpf1b-McdgKMcdgS-F149	Spr Smr; for constructing double mutant ΔcdgKΔcdgS by CRISPR-pCpf1b genome editing system, originated from CRISPR-pCpf1b	This study
pCpf1b-McdgKΔTM-F76	Spr Smr; for constructing cdgKΔTM by CRISPR-pCpf1b genome editing system, originated from CRISPR-pCpf1b	This study
pCpf1b-McdgKΔCHASE-R257	Spr Smr; for constructing cdgKΔCHASE by CRISPR-pCpf1b genome editing system, based on CRISPR-pCpf1b	This study
pCpf1b-McdgKΔPAS1-F1015	Spr Smr; for constructing cdgKΔPAS1 by CRISPR-pCpf1b genome editing system, based on CRISPR-pCpf1b	This study
pCpf1b-McdgKΔPAS2-F1478	Spr Smr; for constructing cdgKΔPAS2 by CRISPR-pCpf1b genome editing system, based on CRISPR-pCpf1b	This study
pCpf1b-McdgKΔPAS3-R1908	Spr Smr; for constructing cdgKΔPAS3 by CRISPR-pCpf1b genome editing system, based on CRISPR-pCpf1b	This study
pCpf1b-McdgKΔPAS4-F2139	Spr Smr; for constructing cdgKΔPAS4 by CRISPR-pCpf1b genome editing system, based on CRISPR-pCpf1b	This study
pCpf1b-McdgKΔPAS5-F2484	Spr Smr; for constructing cdgKΔPAS5 by CRISPR-pCpf1b genome editing system, based on CRISPR-pCpf1b	This study
pCpf1b-McdgKΔGAF-F2929	Spr Smr; for constructing cdgKΔGAF by CRISPR-pCpf1b genome editing system, based on CRISPR-pCpf1b	This study
pCpf1b-McdgKΔHK-R3693	Spr Smr; for constructing cdgKΔHK by CRISPR-pCpf1b genome editing system, based on CRISPR-pCpf1b	This study
pCpf1b-McdgKΔREC1-R4305	Spr Smr; for constructing cdgKΔREC1 by CRISPR-pCpf1b genome editing system, based on CRISPR-pCpf1b	This study
pCpf1b-McdgKΔREC2-F4780	Spr Smr; for constructing cdgKΔREC2 by CRISPR-pCpf1b genome editing system, based on CRISPR-pCpf1b	This study
pCpf1b-McdgKΔHpt-R5200	Spr Smr; for constructing cdgKΔHpt by CRISPR-pCpf1b genome editing system, based on CRISPR-pCpf1b	This study
pCpf1b-McdgK-gfp-R29	Spr Smr; for constructing ΔcdgK-gfp by CRISPR-pCpf1b genome editing system, based on CRISPR-pCpf1b	This study
pCpf1b-McdgKH1149A-gfpF304	Spr Smr; for constructing cdgKH1149A by CRISPR-pCpf1b genome editing system, based on CRISPR-pCpf1b	This study
pCpf1b-McdgKD1462-gfpF3044	Spr Smr; for constructing cdgKD1462 by CRISPR-pCpf1b genome editing system, based on CRISPR-pCpf1b	This study
pCpf1b-McdgKD1604-gfpF304	Spr Smr; for constructing cdgKD1604 by CRISPR-pCpf1b genome editing system, based on CRISPR-pCpf1b	This study
pCpf1b-McdgKH1757A-gfpF304	Spr Smr; for constructing cdgKH1757A by CRISPR-pCpf1b genome editing system, based on CRISPR-pCpf1b	This study
pCpf1b-McdgS-gfp-F149	Spr Smr; for constructing ΔcdgS-gfp by CRISPR-pCpf1b genome editing system, based on CRISPR-pCpf1b	This study
pCpf1b-McdgSD60A-gfpF304	Spr Smr; for constructing cdgSD60A by CRISPR-pCpf1b genome editing system, based on CRISPR-pCpf1b	This study
pCpf1b-McdgSGGAAF-gfpF304	Spr Smr; for constructing cdgSGGAAF by CRISPR-pCpf1b genome editing system, based on CRISPR-pCpf1b	This study
pRL25	Kmr Nmr; A cosmid vector, containing replicons functional in Escherichia coli and in Anabaena	(Wolk et al., 1988)
pRL-cdgK	Kmr Nmr; for ΔcdgK complementation	This study
PRL-cdgS	Kmr Nmr; for ΔcdgS complementation.	This study
PRL-cdgSGGAAF	Kmr Nmr; for ΔcdgS complementation.	This study
pHTS-HK-REC1	Kmr ; plasmid for the expression of the C-terminal Strep-tagged HK-REC1 fragment of CdgK.	This study
pHTS-HKH1149A-REC1	Kmr; plasmid for the expression of the C-terminal Strep-tagged HK-REC1 fragment of CdgK with point mutation of H1149A.	This study
pHTS-REC2-Hpt	Kmr ; plasmid for the expression of the C-terminal Strep-tagged REC1-Hpt fragment of CdgK.	This study
pHTS-REC2D1604A-Hpt	Kmr ; plasmid for the expression of the C-terminal Strep-tagged REC1-Hpt fragment of CdgK with point mutation of D1604A.	This study
pHTS-cdgSD60A	Kmr ; plasmid for the expression of the the C-terminal Strep-tagged CdgS with a point mutation of D60A.	This study
PCT	Kmr Nmr; expression plasmid with the CT promoter for Anabaena	(Xing et al., 2020)
PCT-yhjH	Kmr Nmr; plasmid for yhjH overexpression	(Huang et al., 2021)
PCT-yhjHAAA	Kmr Nmr; plasmid for overexpression of yhjH encoding a protein with inactivated the PDE domain
PCT-ydeH	Kmr Nmr; plasmid for overexpression of ydeH
PCT-ydeHGGAAF	Kmr Nmr; plasmid for overexpression of ydeH encoding a product with inactivated c-di-GMP synthetase domain
References
Huang M, Zhang JY, Zeng X, Zhang C-C. 2021. c-di-GMP homeostasis is critical for heterocyst development in Anabaena sp. PCC 7120. Front Microbiol 12: 793336.
Niu T-C, Lin G-M, Xie L-R, Wang Z-Q, Xing W-Y, Zhang J-Y, Zhang C-C. 2019. Expanding the potential of CRISPR-Cpf1-based genome editing technology in the cyanobacterium Anabaena PCC 7120. ACS Synth Biol 8:170-180.
Wolk CP, Cai Y, Cardemil L, Flores E, Hohn B, Murry M, Schmetterer G, Schrautemeier B, Wilson R. 1988. Isolation and complementation of mutants of Anabaena sp. strain PCC 7120 unable to grow aerobically on dinitrogen. J Bacteriol 170: 1239-1244.
Xing WY, Xie LR, Zeng X, Yang Y, Zhang C-C. 2020. Functional dissection of genes encoding DNA polymerases based on conditional mutants in the heterocyst-forming cyanobacterium Anabaena PCC 7120. Front Microbiol 11:1108.
