# Supplementary material for: Control of Cell Size by c-di-GMP Requires a Two-Component Signaling System in the Cyanobacterium Anabaena sp. Strain PCC 7120
Source: Microbiol Spectr. 2023 Jan 10;11(1):e04228-22. doi: 10.1128/spectrum.04228-22 (PMC9927289; doi:10.1128/spectrum.04228-22)
Supplement: Supplemental file 3 — Table S3. Download spectrum.04228-22-s0003.xls, XLS file, 0.04 MB [file spectrum.04228-22-s0003.xls]

## Sheet: Sheet1
Table S3 Primers used in this study (sequence in minuscule corresponds to the overlapping homologous parts in PCR fragments for ligation during cloning, and the sequence in capital letters corresponds to those used for DNA amplification by PCR).
Name	Sequence (5’-3’)	Corresponding plasmids
PcdgKF1056m	gcagaaattcgatatctagatctGCCTCACCCTCAAGTTCTTACA	pCpf1b-McdgK-R29
PcdgKR3	CACTTATTTCACCTCCAGCACATT
PcdgKF5428	aatgtgctggaggtgaaataagtgAGAGAAGTGAACAAGGAGACATCA
PcdgKR6526	aacgttgttgccattgcggatccAGATTCACCCTGATCATACATTTGG
cr-cdgKR29F	agatCATCGGTGATGTTTGTGCTGCC
cr-cdgKR29R	agacGGCAGCACAAACATCACCGATG
PcdgSF994	agaagtgaacaaggagacatcGCAAGAAGTTAGAAGCTAAGGT	pCpf1b-McdgKMcdgS-F149
PcdgSR1992	cgcaacgttgttgccattgcAAGGGCTAAAGCTTTTGGGA
cr_cdgSF149F	agatAAGAACTGCAACCTGATATCGT
cr_cdgSF149R	agacACGATATCAGGTTGCAGTTCTT
PcdgKR60	gtttaatcaactgttgaattttATTTTGTTTGCTTAACAAATTCACTG	pCpf1b-McdgKΔTM-F76
PcdgKF142	AAAATTCAACAGTTGATTAAACAGCAAG
PcdgKR1259	aacgttgttgccattgcggatccGCATTACGGGAGTTCCATCAACT
cr-cdgKF76F	agatCTTGGTATTGTGATTTTATTGG
cr-cdgKF76R	agacCCAATAAAATCACAATACCAAG
PcdgKR174	ctgagtttggtggcttgagcGATCGCTTGCTGTTTAATCAACT	pCpf1b-McdgKΔCHASE-R257
PcdgKF835	GCTCAAGCCACCAAACTCAG
PcdgKR1865	aacgttgttgccattgcggatccCTATTTAGGGCTGCATCCTCGT
cr-cdgKR257F	agatCCGTGCATTTCCCAGTGTTTAC
cr-cdgKR257R	agacGTAAACACTGGGAAATGCACGG
PcdgKF1	gcagaaattcgatatctagatctGTGAATAGGCAGCACAAACATC	pCpf1b-McdgKΔPAS1-F1015
PcdgKR933	ACGCAAGGCAATTTCTACCT
PcdgKF1291	aggtagaaattgccttgcgtAAGCGAGTTGAAGAAACTTTGAG
PcdgKR2226	aacgttgttgccattgcggatccCAATTCGGGTGGATAAATGTCAAC
cr-cdgKF1015F	agatACCTATGTTGGGCCGCAAGTAG
cr-cdgKF1015R	agacCTACTTGCGGCCCAACATAGGT
PcdgKR1308	AGTTTCTTCAACTCGCTTGAGG	pCpf1b-McdgKΔPAS2-F1478
PcdgKF1666	caagcgagttgaagaaactCAGCAAGCAGAAGCCTCTTTAC
PcdgKR2639	aacgttgttgccattgcggatccCAATCTTGCTTAACTGCCATAACC
cr-cdgKF1478F	agatCTAGGTAACGACACTCAACAAT
cr-cdgKF1478R	agacATTGTTGAGTGTCGTTACCTAG
PcdgKF844	gcagaaattcgatatctagatctAAACTCAGTAACCATAAGATTGGCA	pCpf1b-McdgKΔPAS3-R1908
PcdgKR1686	TAAAGAGGCTTCTGCTTGCTG
PcdgKF2032a	caagcagaagcctctttaAAGCACGCTGAATTATTGCTCA
PcdgKR3055	aacgttgttgccattgcggatccTCCCCGTGGTAGTAAATTCCCA
cr-cdgKR1908F	agatTCCTGACCAACGTCCTTGCTTG
cr-cdgKR1908R	agacCAAGCAAGGACGTTGGTCAGGA
PcdgKR2064	TTCGCTACGCCTGAGCAATA	pCpf1b-McdgKΔPAS4-F2139
PcdgKF2266	tattgctcaggcgtagcgaaACCCGTCAAGTTATGGAAACT
PcdgKR3233	aacgttgttgccattgcggatccCACTGGTGTAAACAAATAGCTCC
cr-cdgKF2139F	agatTGTGAGCGAAACTTATCGGCGT
cr-cdgKF2139R	agacACGCCGATAAGTTTCGCTCACA
PcdgKF1542	gcagaaattcgatatctagatctGATTCTGCGTAACTATCGCAAAGA	pCpf1b-McdgKΔPAS5-F2484
PcdgKR2440	TTCACTTTTTCTCAGGGCTGCT
PcdgKF2794	agcagccctgagaaaaagtgaaATAGAAGCTCAAGAAGCCTTACAAAG
PcdgKR3663	aacgttgttgccattgcggatccTTGTTCTACACAAGTCCTCACCTC
cr-PcdgKF2484F	agatGGATTGGAATATCATCACCAAT
cr-PcdgKF2484R	agacATTGGTGATGATATTCCAATCC
PcdgKF1957	gcagaaattcgatatctagatctACCATAGTTGCCCTACAGGATG	pCpf1b-McdgKΔGAF-F2929
PcdgKR2838	TAAGGTTCTGTGTAATTGTCTTTGT
PcdgKF3343	gacaattacacagaaccttaCAACGGGAAGAACTCACTATCA
PcdgKR4293	aacgttgttgccattgcggatccTTCGGCTTGTAATCTCAAAATCTG
cr-cdgKF2929F	agatGCAGTCGATCGCTGCCTCATAC
cr-cdgKF2929R	agacGTATGAGGCAGCGATCGACTGC
PcdgKF2375	gcagaaattcgatatctagatctATTGGCTGTATTGCTATTGATATTACTG	pCpf1b-McdgKΔHK-R3693
PcdgKR3387	TGCTTGTTCTAAGGCAAAATTCTTG
PcdgKF4177	caagaattttgccttagaacaagcaGTGGCTCATGCAGATTTAGAGAC
PcdgKR5198	aacgttgttgccattgcggatccGATTCGGTGAGGTAACAGTTGAT
cr-cdgKR3693F	agatGCGGCTAAGAGGTCGATGACTT
cr-cdgKR3693R	agacAAGTCATCGACCTCTTAGCCGC
PcdgKF3230	gcagaaattcgatatctagatctAGTGTGGGTATTTTCGCCAGTG	pCpf1b-McdgKΔREC1-R4305
PcdgKR4224	gtctccttgttcacttctctTAGTTGGACTGGGGAAGTGATG
PcdgKF4570	CATCACTTCCCCAGTCCAACTAGCTTCTACTTTGGGCAATCAAC
PcdgKR5442	aacgttgttgccattgcggatccCTTGTTCACTTCTCTGTGCAAAG
cr-cdgKR4305F	agatCATCTGCCAAGGTTCGGCTTGT
cr-cdgKR4305R	agacACAAGCCGAACCTTGGCAGATG
PcdgKR4641	CTGAGGGGTGACATTTGCCGCATGAATTGATTTCAGTGGAACG	pCpf1b-McdgKΔREC2-F4780
PcdgKF5005	GGCAAATGTCACCCCTCAG
PcdgKR6046	aacgttgttgccattgcggatccCGATGACCATAAGTATCGTTGTAAG
cr-cdgKF4780F	agatCAGCGTCAGTTCTATGATGTAG
cr-cdgKF4780R	agacCTACATCATAGAACTGACGCTG
PcdgKF3996	gcagaaattcgatatctagatctTACAGGACTAGGACTCGTTATCAGT	pCpf1b-McdgKΔHpt-R5200
PcdgKR5046	gtctccttgttcacttctctCAGTGCTTTCTCTATAGCACTACC
PcdgKF5428	AGAGAAGTGAACAAGGAGACATCA
PcdgKR6526	aacgttgttgccattgcggatccAGATTCACCCTGATCATACATTTGG
cr-cdgKR5200F	agatGGGATTCGGTGAGGTAACAGTT
cr-cdgKR5200R	agacAACTGTTACCTCACCGAATCCC
PcdgKR3gfp	gaggccttggatccagtcatCACTTATTTCACCTCCAGCACATT	pCpf1b-McdgK-gfp-R29
PYFP2-seF	ATGACTGGATCCAAGGCCTCT
PYFP2-seR	ACCGACGCTAGTGCTACC
PcdgKF5428gfp	gtggtagcactagcgtcggtAGAGAAGTGAACAAGGAGACATCA
cr-gfpF304F	agatTCCTGATCACATGAAACGGCAT	pCpf1b-McdgKH1149A-gfpF304
cr-gfpF304R	agacATGCCGTTTCATGTGATCAGGA
PcdgKF3439	ATGAGCGCCGAAATCCGCAC
PcdgKR3455	CGGATTTCGGCGCTCATCATGG
PcdgKF4378	ATTTTGGCCGTGCAGATGCCG	pCpf1b-McdgKD1462-gfpF3044
PcdgKR4391	TGCACGGCCAAAATGGCAATA
PcdgKF4804	CTGATGGCCGTGAATATGCCAGAAATGGACG	pCpf1b-McdgKD1604-gfpF304
PcdgKR4818	ATTCACGGCCATCAGCACTACATCATAGAACT
PcdgKF5263	ACAGCGGCCAAATTTAAATCTAGT	pCpf1b-McdgKH1757A-gfpF304
PcdgKR5278	TAAATTTGGCCGCTGTCTTCCATA
PcdgSF999m	gcagaaattcgatatctagatctACACCTACCCTTGGTGATTT	pCpf1b-McdgS-gfp-F149
PcdgSR1mgfp	gaggccttggatccagtcatTGATGTCTCCTTGTTCACTTCT
PcdgSF994gfp	gtggtagcactagcgtcggtGCAAGAAGTTAGAAGCTAAGGT
PcdgSF165	atatcgtactgctgGCCGCAATCATGCCTGACCTAGAC	pCpf1b-McdgSD60A-gfpF304
PcdgSR191	GGCATGATTGCGGCCAGCAGTACGATATCAGGTTG
PcdgSF685	ggcgcagcATTTGCTGTGATCCTACCCA	pCpf1b-McdgSGGAAF-gfpF304
PcdgSR689	aaatgctgCGCCACCATAACGAGCGA
PV_2	CTGAGATCCGGCTGCTAAC	pRL-cdgK
PV_21	ACTCAGCACTCAGTTAATTTCACA
PcdgKF640m	tgtgaaattaactgagtAGGGACGCAAGCTAGAGAA
PcdgKR5454	gttagcagccggatctcagTCATGATGTCTCCTTGTTCACTTC
PcdgKR1m	TTATTTCACCTCCAGCACAT	PRL-cdgS
PcdgSF1a	gctggaggtgaaataaATGAAAAATACAGTTCCAGAGAGCCA
PcdgSR993	gttagcagccggatctcagTTAAGCTAGTCGATGGTGAGCAT
PV_3	CATGGTATATCTCCTTCTTAAAGTT	pHTS-HK-REC1
PV_6	GGTTCTGGTGGTGGTAGCA
PcdgKF3406	aggagatataccatgGCCAATCGGGCAAAAAGC
PcdgKR4647	accaccaccagaaccTGCCAGGCATGAATTGATTTC
PcdgKF4660	aggagatataccatgCTACGCATTTTGCTAGCAGAAG	pHTS-REC2-Hpt
PcdgKR5451	accaccaccagaaccTGATGTCTCCTTGTTCACTTCTC
