# Supplementary material for: Control of Cell Size by c-di-GMP Requires a Two-Component Signaling System in the Cyanobacterium Anabaena sp. Strain PCC 7120
Source: Microbiol Spectr. 2023 Jan 10;11(1):e04228-22. doi: 10.1128/spectrum.04228-22 (PMC9927289; doi:10.1128/spectrum.04228-22)
Supplement: Supplemental file 4 — Table S4. Download spectrum.04228-22-s0004.xls, XLS file, 0.02 MB [file spectrum.04228-22-s0004.xls]

## Sheet: Sheet1
Table S4 Analysis of heterocyst frequency of the indicated strains at different time points after combined-nitrogen deprivation (24, 48, 72, and 96 h). All values are shown as mean ± standard deviation, calculated using about 100 filaments.
Strain	Heterocyst frequency（%）
	24 h	48 h	72 h	96 h
WT	8.2 ± 0.24	6.2 ± 0.44	5.2 ± 0.40	5.5 ± 0.22
cdgK∆TM	8.4 ± 0.36	5.1 ± 0.51	3.3 ± 0.40	2.8 ± 0.38
cdgK∆CHASE	8.2 ± 0.34	5.5 ± 0.45	3.1 ± 0.53	2.7 ± 0.36
cdgK∆PAS1	8.5 ± 0.35	6.3 ± 0.31	5.4 ± 0.35	5.8 ± 0.50
cdgK∆PAS2	8.6 ± 0.52	6.1 ± 0.37	5.7 ± 0.31	5.6 ± 0.34
cdgK∆PAS3	8.4 ± 0.56	6.3 ± 0.29	3.7 ± 0.35	3.2 ± 0.35
cdgK∆PAS4	8.4 ± 0.49	6.0 ± 0.61	3.4 ± 0.67	2.9 ± 0.57
cdgK∆PAS5	8.6 ± 0.63	5.9 ± 0.74	3.5 ± 0.53	3.1 ± 0.61
cdgK∆GAF	8.3 ± 0.55	5.4 ± 0.35	3.3 ± 0.39	2.8 ± 0.43
cdgK∆HK	8.2 ± 0.52	5.3 ± 0.42	3.5 ± 0.40	2.9 ± 0.31
cdgKH1149A	8.1 ± 0.61	5.7 ± 0.58	3.4 ± 0.51	2.7 ± 0.45
cdgK∆REC1	8.5 ± 0.42	5.5 ± 0.37	5.4 ± 0.30	5.7 ± 0.43
cdgKD1462A	8.3 ± 0.39	5.8 ± 0.47	5.5 ± 0.68	5.9 ± 0.47
cdgK∆REC2	8.6 ± 0.50	5.4 ± 0.45	3.5 ± 0.51	2.8 ± 0.31
cdgKD1604A	8.4 ± 0.51	5.5 ± 0.39	3.4 ± 0.38	2.7 ± 0.37
cdgK∆Hpt	8.3 ± 0.25	5.3 ± 0.43	3.6 ± 0.40	3.2 ± 0.34
cdgKH1757A	8.6 ± 0.41	5.5 ± 0.41	3.3 ± 0.68	2.8 ± 0.44
cdgSD60A	8.2 ± 0.57	5.7 ± 0.67	3.6 ± 0.48	3.0 ± 0.43
cdgSGGAAF	8.4 ± 0.59	5.6 ± 0.54	3.8 ± 0.39	3.2 ± 0.57
